# Supplementary material for: SnoRNAs and miRNAs Networks Underlying COVID-19 Disease Severity
Source: Vaccines (Basel). 2021 Sep 23;9(10):1056. doi: 10.3390/vaccines9101056 (PMC8538251; doi:10.3390/vaccines9101056)
Supplement: Supplementary file 1 [file vaccines-09-01056-s001.zip]

Archive with 1 entries (1 files):
- vaccines-1347285-supplementary.pdf
